# Supplementary material for: Determinants of Functional Dependency and Long-Term Care Needs Among Older Mexican Adults
Source: Healthcare (Basel). 2026 Jan 27;14(3):312. doi: 10.3390/healthcare14030312 (PMC12896549; doi:10.3390/healthcare14030312)
Supplement: Supplementary file 1 [file healthcare-14-00312-s001.zip]

Archive with 1 entries (1 files):
- healthcare-4028811-supplementary.pdf
